# Supplementary material for: Adverse effects of finerenone in patients with heart failure: a systematic review and meta-analysis
Source: Front Cardiovasc Med. 2025 May 27;12:1601552. doi: 10.3389/fcvm.2025.1601552 (PMC12149160; doi:10.3389/fcvm.2025.1601552)
Supplement: Supplementary file 1 [file Datasheet1.zip]

Archive with 4 entries (4 files):
- Supplementary table S1.docx
- Supplementary table S2.docx
- Supplementary figure S1.pptx
- Supplementary figure S2.pptx
